# Supplementary material for: Anti-rhesus D prophylaxis in pregnant women is based on sialylated IgG antibodies
Source: F1000Res. 2013 Aug 9;2:169. [Version 1] doi: 10.12688/f1000research.2-169.v1 (PMC3829133; doi:10.12688/f1000research.2-169.v1)
Supplement: FACS analyses of purified RhD-specific IgG antibodies — unstained.001FACS analysis with Rhesus D (RhD)-positive erythrocytes to verify the enrichment of RhD-specific IgGs from total IgG of Rhophylac. The cells in this file are unstained. The cells were gated on the main erythrocyte population in a FSC/SSC blot to exclude fragments and aggregates, analyzed in an anti-human IgG (APC) histogram and shown in the overlay histogram in Supplementary Figure 1 in the main text. only_secondary_antibody.004FACS analysis with RhD-positive erythrocytes to verify the enrichment of RhD-specific IgGs from total IgG of Rhophylac.The cells in this file are only stained with a secondary APC-coupled anti-human IgG antibody. The cells were gated on the main erythrocyte population in a FSC/SSC blot to exclude fragments and aggregates, analyzed in an anti-human IgG (APC) histogram and shown in the overlay histogram in Supplementary Figure 1 in the main text. 260_µg_per_ml_total_IgG_from_Rhophylac.002FACS analysis with RhD-positive erythrocytes to verify the enrichment of RhD-specific IgGs from total IgG of Rhophylac.The cells in this file are stained with 260 µg/ml total IgG from Rhophylac and subsequently with a secondary APC-coupled anti-human IgG antibody.The cells were gated on the main erythrocyte population in a FSC/SSC blot to exclude fragments and aggregates, analyzed in an anti-human IgG (APC) histogram and shown in the overlay histogram in Supplementary Figure 1 in the main text. 2µg_per_ml_purified_RhD_specific_IgG(from_purification_A).005FACS analysis with RhD-positive erythrocytes to verify the enrichment of RhD-specific IgGs from total IgG of Rhophylac.The cells in this file are stained with 2 µg/ml purified RhD-specific IgG from purification A and subsequently with a secondary APC-coupled anti-human IgG antibody. The cells were gated on the main erythrocyte population in a FSC/SSC blot to exclude fragments and aggregates, analyzed in an anti-human IgG (APC) histogram and shown in the overlay histogram in Supplementary Figure 1 i [file f1000research-2-1852-s0001.tgz]

Archive with 6 entries (6 files):
- only_secondary_antibody.004
- unstained.001
- 2_gper_ml_purified_RhD_specific_IgG_purificationB_.007
- 2_gper_ml_purified_RhD_specific_IgG_purificationA_.005
- 260_gper_ml_total_IgG_from_Rhophylac.002
- 2_g_per_ml_total_IgG_from_Rhophylac.003
