# Supplementary material for: Anti-rhesus D prophylaxis in pregnant women is based on sialylated IgG antibodies
Source: F1000Res. 2013 Aug 9;2:169. [Version 1] doi: 10.12688/f1000research.2-169.v1 (PMC3829133; doi:10.12688/f1000research.2-169.v1)
Supplement: MALDI-TOF MS glycan analysis of RhD-specific IgG antibodies (crude data) — Series_A_09037-013_total_IgG.csvMALDI-TOF MS glycan analysis of total IgG from Rhophylac, which was the starting material for the purification of Rhesus D (RhD)-specific IgG antibodies (purification A). The area under the peak is shown for each selected molecular mass (m/z) and presented as percentage of all the indicated area values. The glycan structure and abbreviation for each m/z is shown in Supplementary Figure 2 and the summary of all MALDI-TOF MS analyses is shown in Figure 1 in the main text. Series_A_09037-012_RhD-specific_IgG.csvMALDI-TOF MS glycan analysis of RhD-specific IgG antibodies (purification A). The area under the peak is shown for each selected molecular mass (m/z) and presented as percentage of all the indicated area values. The glycan structure and abbreviation for each m/z is shown in Supplementary Figure 2 and the summary of all MALDI-TOF MS analyses is shown in Figure 1 in the main text. SeriesB_09037-192a total_IgG.csvMALDI-TOF MS glycan analysis (measurement a of a duplicate measurement) of total IgG from Rhophylac, which was the starting material for the purification of RhD-specific IgG antibodies (purification B). The area under the peak is shown for each selected molecular mass (m/z) and presented as percentage of all the indicated area values. The glycan structure and abbreviation for each m/z is shown in Supplementary Figure 2 and the summary of all MALDI-TOF MS analyses is shown in Figure 1 in the main text. SeriesB_09037-192b total_IgG.csvMALDI-TOF MS glycan analysis (measurement b of a duplicate measurement) of total IgG from Rhophylac, which was the starting material for the purification of RhD-specific IgG antibodies (purification B). The area under the peak is shown for each selected molecular mass (m/z) and presented as percentage of all the indicated area values. The glycan structure and abbreviation for each m/z is shown in Supplementary Figure 2 and the summary of all MALDI-TOF MS analyses is shown in Figure 1 in the main [file f1000research-2-1852-s0000.tgz]

Archive with 6 entries (6 files):
- Series_A_09037_012_RhD_specific_IgG.csv
- Series_A_09037_013_total_IgG.csv
- Series_B_09037_191__measurement_2__RhD_specific_IgG.csv
- Series_B_09037_191__measurement1__RhD_specific_IgG.csv
- Series_B_09037_192__measurement1__total_IgG.csv
- Series_B_09037_192__measurement2__total_IgG.csv
