# Supplementary material for: Anti-rhesus D prophylaxis in pregnant women is based on sialylated IgG antibodies
Source: F1000Res. 2013 Aug 9;2:169. [Version 1] doi: 10.12688/f1000research.2-169.v1 (PMC3829133; doi:10.12688/f1000research.2-169.v1)
Supplement: MALDI-TOF MS glycan analysis of RhD-specific IgG antibodies (crude data) — Series_A_09037-013_total_IgG.csvMALDI-TOF MS glycan analysis of total IgG from Rhophylac, which was the starting material for the purification of Rhesus D (RhD)-specific IgG antibodies (purification A). The area under the peak is shown for each selected molecular mass (m/z) and presented as percentage of all the indicated area values. The glycan structure and abbreviation for each m/z is shown in Supplementary Figure 2 and the summary of all MALDI-TOF MS analyses is shown in Figure 1 in the main text. Series_A_09037-012_RhD-specific_IgG.csvMALDI-TOF MS glycan analysis of RhD-specific IgG antibodies (purification A). The area under the peak is shown for each selected molecular mass (m/z) and presented as percentage of all the indicated area values. The glycan structure and abbreviation for each m/z is shown in Supplementary Figure 2 and the summary of all MALDI-TOF MS analyses is shown in Figure 1 in the main text. SeriesB_09037-192a total_IgG.csvMALDI-TOF MS glycan analysis (measurement a of a duplicate measurement) of total IgG from Rhophylac, which was the starting material for the purification of RhD-specific IgG antibodies (purification B). The area under the peak is shown for each selected molecular mass (m/z) and presented as percentage of all the indicated area values. The glycan structure and abbreviation for each m/z is shown in Supplementary Figure 2 and the summary of all MALDI-TOF MS analyses is shown in Figure 1 in the main text. SeriesB_09037-192b total_IgG.csvMALDI-TOF MS glycan analysis (measurement b of a duplicate measurement) of total IgG from Rhophylac, which was the starting material for the purification of RhD-specific IgG antibodies (purification B). The area under the peak is shown for each selected molecular mass (m/z) and presented as percentage of all the indicated area values. The glycan structure and abbreviation for each m/z is shown in Supplementary Figure 2 and the summary of all MALDI-TOF MS analyses is shown in Figure 1 in the main [file f1000research-2-1852-s0000.tgz › Series_A_09037_012_RhD_specific_IgG.csv]

m/z	area	percentage	abbreviation
926.381	11766	0.322453165	G0
1171.573	71295	1.95387544	G0
1375.685	76805	2.104879769	G1
1416.709	322633	8.841920117	G0
1620.787	969381	26.56637531	G1
1661.843	54366	1.489927655	G0
1736.854	23705	0.649647483	G1 S1
1824.908	1213860	33.26644563	G2
1865.966	250780	6.872752406	G1
1981.989	36502	1.000355723	G1 S1
2070.036	82688	2.266106352	G2
2186.082	521987	14.30531705	G2 S1
2227.1		0	G1 S1
2431.191	4811	0.131847882	G2 S1
2547.203	8323	0.228096014	G2 S2
2792.4		0	G2 S2
	3648902	100
