# Supplementary material for: Anti-rhesus D prophylaxis in pregnant women is based on sialylated IgG antibodies
Source: F1000Res. 2013 Aug 9;2:169. [Version 1] doi: 10.12688/f1000research.2-169.v1 (PMC3829133; doi:10.12688/f1000research.2-169.v1)
Supplement: MALDI-TOF MS glycan analysis of RhD-specific IgG antibodies (crude data) — Series_A_09037-013_total_IgG.csvMALDI-TOF MS glycan analysis of total IgG from Rhophylac, which was the starting material for the purification of Rhesus D (RhD)-specific IgG antibodies (purification A). The area under the peak is shown for each selected molecular mass (m/z) and presented as percentage of all the indicated area values. The glycan structure and abbreviation for each m/z is shown in Supplementary Figure 2 and the summary of all MALDI-TOF MS analyses is shown in Figure 1 in the main text. Series_A_09037-012_RhD-specific_IgG.csvMALDI-TOF MS glycan analysis of RhD-specific IgG antibodies (purification A). The area under the peak is shown for each selected molecular mass (m/z) and presented as percentage of all the indicated area values. The glycan structure and abbreviation for each m/z is shown in Supplementary Figure 2 and the summary of all MALDI-TOF MS analyses is shown in Figure 1 in the main text. SeriesB_09037-192a total_IgG.csvMALDI-TOF MS glycan analysis (measurement a of a duplicate measurement) of total IgG from Rhophylac, which was the starting material for the purification of RhD-specific IgG antibodies (purification B). The area under the peak is shown for each selected molecular mass (m/z) and presented as percentage of all the indicated area values. The glycan structure and abbreviation for each m/z is shown in Supplementary Figure 2 and the summary of all MALDI-TOF MS analyses is shown in Figure 1 in the main text. SeriesB_09037-192b total_IgG.csvMALDI-TOF MS glycan analysis (measurement b of a duplicate measurement) of total IgG from Rhophylac, which was the starting material for the purification of RhD-specific IgG antibodies (purification B). The area under the peak is shown for each selected molecular mass (m/z) and presented as percentage of all the indicated area values. The glycan structure and abbreviation for each m/z is shown in Supplementary Figure 2 and the summary of all MALDI-TOF MS analyses is shown in Figure 1 in the main [file f1000research-2-1852-s0000.tgz › Series_A_09037_013_total_IgG.csv]

m/z	area	Percentage	abbreviation
926.361	9483	0.271314403	G0
1171.547	92732	2.653118971	G0
1375.654	84144	2.407411063	G1
1416.658	775528	22.18832819	G0
1620.771	1130299	32.33854247	G1
1661.826	130703	3.739492396	G0
1736.821	16554	0.473620017	G1 S1
1824.876	799994	22.88831534	G2
1865.914	155762	4.456445641	G1
1981.943	45522	1.302412132	G1 S1
2069.983	21188	0.606201578	G2
2186.019	229320	6.5609848	G2 S1
2227.1		0	G1 S1
2431.2		0	G2 S1
2547.135	3978	0.113813002	G2 S2
2792.4		0	G2 S2
	3495207	100
