# Supplementary material for: Anti-rhesus D prophylaxis in pregnant women is based on sialylated IgG antibodies
Source: F1000Res. 2013 Aug 9;2:169. [Version 1] doi: 10.12688/f1000research.2-169.v1 (PMC3829133; doi:10.12688/f1000research.2-169.v1)
Supplement: MALDI-TOF MS glycan analysis of RhD-specific IgG antibodies (crude data) — Series_A_09037-013_total_IgG.csvMALDI-TOF MS glycan analysis of total IgG from Rhophylac, which was the starting material for the purification of Rhesus D (RhD)-specific IgG antibodies (purification A). The area under the peak is shown for each selected molecular mass (m/z) and presented as percentage of all the indicated area values. The glycan structure and abbreviation for each m/z is shown in Supplementary Figure 2 and the summary of all MALDI-TOF MS analyses is shown in Figure 1 in the main text. Series_A_09037-012_RhD-specific_IgG.csvMALDI-TOF MS glycan analysis of RhD-specific IgG antibodies (purification A). The area under the peak is shown for each selected molecular mass (m/z) and presented as percentage of all the indicated area values. The glycan structure and abbreviation for each m/z is shown in Supplementary Figure 2 and the summary of all MALDI-TOF MS analyses is shown in Figure 1 in the main text. SeriesB_09037-192a total_IgG.csvMALDI-TOF MS glycan analysis (measurement a of a duplicate measurement) of total IgG from Rhophylac, which was the starting material for the purification of RhD-specific IgG antibodies (purification B). The area under the peak is shown for each selected molecular mass (m/z) and presented as percentage of all the indicated area values. The glycan structure and abbreviation for each m/z is shown in Supplementary Figure 2 and the summary of all MALDI-TOF MS analyses is shown in Figure 1 in the main text. SeriesB_09037-192b total_IgG.csvMALDI-TOF MS glycan analysis (measurement b of a duplicate measurement) of total IgG from Rhophylac, which was the starting material for the purification of RhD-specific IgG antibodies (purification B). The area under the peak is shown for each selected molecular mass (m/z) and presented as percentage of all the indicated area values. The glycan structure and abbreviation for each m/z is shown in Supplementary Figure 2 and the summary of all MALDI-TOF MS analyses is shown in Figure 1 in the main [file f1000research-2-1852-s0000.tgz › Series_B_09037_191__measurement1__RhD_specific_IgG.csv]

m/z	area	percentage	abbreviation
926.5		0	G0
1171.531	432	1.084391787	G0
1375.607	547	1.373060897	G1
1416.636	2155	5.409408103	G0
1620.726	9602	24.10261559	G1
1661.725	425	1.066820624	G0
1736.755	212	0.532155229	G1 S1
1824.813	17315	43.46352729	G2
1865.822	1893	4.751744565	G1
1981.852	331	0.830865003	G1 S1
2069.905	792	1.988051609	G2
2185.955	5943	14.91791757	G2 S1
2227.1		0	G1 S1
2431.2		0	G2 S1
2547.068	191	0.479441739	G2 S2
2792.4		0	G2 S2
	39838	100
