# Supplementary material for: Anti-rhesus D prophylaxis in pregnant women is based on sialylated IgG antibodies
Source: F1000Res. 2013 Aug 9;2:169. [Version 1] doi: 10.12688/f1000research.2-169.v1 (PMC3829133; doi:10.12688/f1000research.2-169.v1)
Supplement: MALDI-TOF MS glycan analysis of RhD-specific IgG antibodies (crude data) — Series_A_09037-013_total_IgG.csvMALDI-TOF MS glycan analysis of total IgG from Rhophylac, which was the starting material for the purification of Rhesus D (RhD)-specific IgG antibodies (purification A). The area under the peak is shown for each selected molecular mass (m/z) and presented as percentage of all the indicated area values. The glycan structure and abbreviation for each m/z is shown in Supplementary Figure 2 and the summary of all MALDI-TOF MS analyses is shown in Figure 1 in the main text. Series_A_09037-012_RhD-specific_IgG.csvMALDI-TOF MS glycan analysis of RhD-specific IgG antibodies (purification A). The area under the peak is shown for each selected molecular mass (m/z) and presented as percentage of all the indicated area values. The glycan structure and abbreviation for each m/z is shown in Supplementary Figure 2 and the summary of all MALDI-TOF MS analyses is shown in Figure 1 in the main text. SeriesB_09037-192a total_IgG.csvMALDI-TOF MS glycan analysis (measurement a of a duplicate measurement) of total IgG from Rhophylac, which was the starting material for the purification of RhD-specific IgG antibodies (purification B). The area under the peak is shown for each selected molecular mass (m/z) and presented as percentage of all the indicated area values. The glycan structure and abbreviation for each m/z is shown in Supplementary Figure 2 and the summary of all MALDI-TOF MS analyses is shown in Figure 1 in the main text. SeriesB_09037-192b total_IgG.csvMALDI-TOF MS glycan analysis (measurement b of a duplicate measurement) of total IgG from Rhophylac, which was the starting material for the purification of RhD-specific IgG antibodies (purification B). The area under the peak is shown for each selected molecular mass (m/z) and presented as percentage of all the indicated area values. The glycan structure and abbreviation for each m/z is shown in Supplementary Figure 2 and the summary of all MALDI-TOF MS analyses is shown in Figure 1 in the main [file f1000research-2-1852-s0000.tgz › Series_B_09037_192__measurement1__total_IgG.csv]

m/z	area	percentage	abbreviation
926.5		0	G0
1171.5	1574	1.109716719	G0
1375.587	1575	1.110421749	G1
1416.62	28139	19.83883021	G0
1620.705	53095	37.43355095	G1
1661.717	5104	3.598471496	G0
1736.726	686	0.483650362	G1 S1
1824.787	31190	21.98987577	G2
1865.805	8649	6.097801717	G1
1981.836	1290	0.909488289	G1 S1
2069.874	1338	0.943329714	G2
2185.929	8890	6.267713871	G2 S1
2227.1		0	G1 S1
2431.2		0	G2 S1
2547.032	308	0.217149142	G2 S2
2792.4		0	G2 S2
	141838	100
